# Supplementary material for: Murine Models of Lysosomal Storage Diseases Exhibit Differences in Brain Protein Aggregation and Neuroinflammation
Source: Biomedicines. 2021 Apr 21;9(5):446. doi: 10.3390/biomedicines9050446 (PMC8143154; doi:10.3390/biomedicines9050446)
Supplement: Supplementary file 1 [file biomedicines-09-00446-s001.zip]

Archive with 1 entries (1 files):
- biomedicines-1158026-supplementary.rar
